# Supplementary material for: Forkhead box D subfamily genes in colorectal cancer: potential biomarkers and therapeutic targets
Source: PeerJ. 2024 Oct 29;12:e18406. doi: 10.7717/peerj.18406 (PMC11529599; doi:10.7717/peerj.18406)
Supplement: Supplemental Information 1 [file peerj-12-18406-s001.zip]

Archive with 51 entries (46 files):
- FOXD WB/
- FOXD WB/FOXD1/
- FOXD WB/FOXD1/FOXD(1).jpg
- FOXD WB/FOXD1/FOXD1(1)marker.jpg
- FOXD WB/FOXD1/FOXD1(2) marker.jpg
- FOXD WB/FOXD1/FOXD1(2).jpg
- FOXD WB/FOXD1/FOXD1(3) marker.jpg
- FOXD WB/FOXD1/FOXD1(3).jpg
- FOXD WB/FOXD1/FOXD1(4 )marker.jpg
- FOXD WB/FOXD1/FOXD1(4).jpg
- FOXD WB/FOXD1/GAPDH(1).jpg
- FOXD WB/FOXD1/GAPDH(2).jpg
- FOXD WB/FOXD1/GAPDH(3).jpg
- FOXD WB/FOXD1/GAPDH(4).jpg
- FOXD WB/FOXD2/
- FOXD WB/FOXD2/FOXD2(1).jpg
- FOXD WB/FOXD2/FOXD2(2) marker.jpg
- FOXD WB/FOXD2/FOXD2(2).jpg
- FOXD WB/FOXD2/FOXD2(3).jpg
- FOXD WB/FOXD2/FOXD2(3)marker.jpg
- FOXD WB/FOXD2/FOXD2(4 )marker.jpg
- FOXD WB/FOXD2/FOXD2(4).jpg
- FOXD WB/FOXD2/GAPDH2(1).jpg
- FOXD WB/FOXD2/GAPDH2(2).jpg
- FOXD WB/FOXD2/GAPDH2(3).jpg
- FOXD WB/FOXD2/GAPDH2(4).jpg
- FOXD WB/FOXD3/
- FOXD WB/FOXD3/FOXD3(1) marker.jpg
- FOXD WB/FOXD3/FOXD3(2)marker.jpg
- FOXD WB/FOXD3/FOXD3(5) marker.tif
- FOXD WB/FOXD3/FOXD3.1.jpg
- FOXD WB/FOXD3/FOXD3.2.jpg
- FOXD WB/FOXD3/FOXD3.3.jpg
- FOXD WB/FOXD3/FOXD3.4.jpg
- FOXD WB/FOXD3/FOXD3.5.jpg
- FOXD WB/FOXD3/FOXD3.6.jpg
- FOXD WB/FOXD3/GAPDH.1.jpg
- FOXD WB/FOXD3/GAPDH.2.jpg
- FOXD WB/FOXD3/GAPDH.3.jpg
- FOXD WB/FOXD3/gapdh.4.jpg
- FOXD WB/FOXD3/GAPDH.5.jpg
- FOXD WB/FOXD3/gapdh.6.jpg
- FOXD WB/FOXD4/
- FOXD WB/FOXD4/FOXD4(1) marker.jpg
- FOXD WB/FOXD4/FOXD4(3)marker.jpg
- FOXD WB/FOXD4/FOXD4.1.jpg
- FOXD WB/FOXD4/FOXD4.2.jpg
- FOXD WB/FOXD4/FOXD4.3.jpg
- FOXD WB/FOXD4/GAPDH. 3.jpg
- FOXD WB/FOXD4/GAPDH.1.jpg
- FOXD WB/FOXD4/GAPDH.2.jpg
