# Supplementary material for: Forkhead box D subfamily genes in colorectal cancer: potential biomarkers and therapeutic targets
Source: PeerJ. 2024 Oct 29;12:e18406. doi: 10.7717/peerj.18406 (PMC11529599; doi:10.7717/peerj.18406)
Supplement: Supplemental Information 2 [file peerj-12-18406-s002.zip]

Archive with 7 entries (6 files):
- qPCR raw date/
- qPCR raw date/cell-1.jpg
- qPCR raw date/cell-2 cell-3.jpg
- qPCR raw date/organization FOXD1 FOXD4.jpg
- qPCR raw date/organization GAPDH FOXD1.jpg
- qPCR raw date/organization GAPDH FOXD4.jpg
- qPCR raw date/qPCR-Cq.xlsx
